# Supplementary material for: Occupational Exposure to Endocrine-Disrupting Chemicals and Birth Weight and Length of Gestation: A European Meta-Analysis
Source: Environ Health Perspect. 2016 May 6;124(11):1785–93. doi: 10.1289/EHP208 (PMC5089886; doi:10.1289/EHP208)
Supplement: (43 KB) ZIP [file EHP208.s002.acco.zip]

Archive with 3 entries (3 files):
- Supplemental Code and Data Zip File Index.txt
- Excel  File Table S1.xlsx
- Excel File Table S2.xlsx
