# Supplementary material for: Occupational Exposure to Endocrine-Disrupting Chemicals and Birth Weight and Length of Gestation: A European Meta-Analysis
Source: Environ Health Perspect. 2016 May 6;124(11):1785–93. doi: 10.1289/EHP208 (PMC5089886; doi:10.1289/EHP208)
Supplement: (43 KB) ZIP [file EHP208.s002.acco.zip › Supplemental Code and Data Zip File Index.txt]

Environ Health Perspect
DOI: 10.1289/EHP208


Excel File Table S1: Application of Brouwers 2009 JEM to ISCO88 and SOC2000 codes using CAMSIS translation with exposure score 
Excel File Table S2: Experts' assignment of proxy codes for use with the Brouwers 2009 JEM
