# Supplementary material for: Occupational Exposure to Endocrine-Disrupting Chemicals and Birth Weight and Length of Gestation: A European Meta-Analysis
Source: Environ Health Perspect. 2016 May 6;124(11):1785–93. doi: 10.1289/EHP208 (PMC5089886; doi:10.1289/EHP208)
Supplement: (43 KB) ZIP [file EHP208.s002.acco.zip › Excel File Table S1.xlsx]

## Sheet: Table S1
Excel File Table S1: Application of Brouwers 2009 JEMa to ISCO88 and SOC2000 codes using CAMSIS translationb with exposure scorec
ISCO88 code	ISCO88 title	SOC2000 code	SOC2000 title	Exposure to any EDC group	Dichotomous exposure to any EDC group	Polycyclic aromatic hydrocarbons	Poly-chlorinated biphenyls	Pesticides	Phthalates	Organic solvents	Bisphenol A	Alkyl-phenolic compounds	Bromi-nated flame retardants	Metals	Misc.chemicals (benzophenones, parabens, and siloxanes)
100	Armed forces	1171	Officers in armed forces	1	1	0	0	0	0	0	0	0	0	1	0
1110	Legislators	1111	Senior officials in national government	0	0	0	0	0	0	0	0	0	0	0	0
1140	SENIOR OFFICIALS OF SPECIAL-INTEREST ORGANISATIONS	1114	Senior officials of special interest organisations	0	0	0	0	0	0	0	0	0	0	0	0
1210	Directors and chief executives	1112	Directors and chief executives of major organisations	0	0	0	0	0	0	0	0	0	0	0	0
1222	PRODUCTION AND OPERATIONS DEPARTMENT MANAGERS IN MANUFACTURING	1121	Production, works and maintenance managers	88	88	88	88	88	88	88	88	88	88	88	88
1223	Production and operations department managers in construction	1122	Managers in construction	0	0	0	0	0	0	0	0	0	0	0	0
1224	Production and operations department managers in wholesale and retail trade	1163	Retail and wholesale managers	0	0	0	0	0	0	0	0	0	0	0	0
1226	Production and operations department managers in transport, storage and communications	1161	Transport and distribution managers	0	0	0	0	0	0	0	0	0	0	0	0
1227	Production and operations department managers in business services	1151	Financial institution managers	0	0	0	0	0	0	0	0	0	0	0	0
1229	Production and operations department managers not elsewhere classified	1173	Senior officers in fire, ambulance, prison and related services	0	0	0	0	0	0	0	0	0	0	0	0
1231	Finance and administration department managers	1131	Financial managers and chartered secretaries	0	0	0	0	0	0	0	0	0	0	0	0
1232	Personnel and industrial relations department managers	1135	Personnel, training and industrial relations managers	0	0	0	0	0	0	0	0	0	0	0	0
1233	Sales and marketing department managers	1132	Marketing and sales managers	0	0	0	0	0	0	0	0	0	0	0	0
1234	Advertising and public relations department managers	1134	Advertising and public relations managers	0	0	0	0	0	0	0	0	0	0	0	0
1235	Supply and distribution department managers	1133	Purchasing managers	0	0	0	0	0	0	0	0	0	0	0	0
1236	Computing services department managers	1136	Information and communication technology managers	0	0	0	0	0	0	0	0	0	0	0	0
1237	Research and development department managers	1137	Research and development managers	0	0	0	0	0	0	0	0	0	0	0	0
1239	Other department managers not elsewhere classified	1141	Quality assurance managers	0	0	0	0	0	0	0	0	0	0	0	0
1311	GENERAL MANAGERS IN AGRICULTURE, HUNTING, FORESTRY AND FISHING	1219	Managers in animal husbandry, forestry and fishing n.e.c.	1	1	0	0	1	0	0	0	0	0	0	0
1314	General managers in wholesale and retail trade	1232	Garage managers and proprietors	0	0	0	0	0	0	0	0	0	0	0	0
1315	GENERAL MANAGERS OF RESTAURANTS AND HOTELS	1223	Restaurant and catering managers	0	0	0	0	0	0	0	0	0	0	0	0
1316	General managers in transport, storage and communications	1226	Travel agency managers	0	0	0	0	0	0	0	0	0	0	0	0
1317	General managers of business services	1231	Property, housing and land managers	0	0	0	0	0	0	0	0	0	0	0	0
1318	General managers in personal care, cleaning and related services	1185	Residential and day care managers	0	0	0	0	0	0	0	0	0	0	0	0
1319	GENERAL MANAGERS NOT ELSEWHERE CLASSIFIED	1239	Managers and proprietors in other services n.e.c.	88	88	88	88	88	88	88	88	88	88	88	88
2110	PHYSICISTS, CHEMISTS AND RELATED PROFESSIONALS	2113	Physicists, geologists and meteorologists	0	0	0	0	0	0	0	0	0	0	0	0
2113	Chemists	2111	Chemists	1	1	0	0	0	0	1	0	0	0	0	0
2130	COMPUTING PROFESSIONALS	2131	IT strategy and planning professionals	0	0	0	0	0	0	0	0	0	0	0	0
2141	Architects, town and traffic planners	2431	Architects	0	0	0	0	0	0	0	0	0	0	0	0
2142	Civil engineers	2121	Civil engineers	0	0	0	0	0	0	0	0	0	0	0	0
2143	Electrical engineers	2123	Electrical engineers	0	0	0	0	0	0	0	0	0	0	0	0
2144	Electronics and telecommunications engineers	2124	Electronics engineers	0	0	0	0	0	0	0	0	0	0	0	0
2145	Mechanical engineers	2122	Mechanical engineers	0	0	0	0	0	0	0	0	0	0	0	0
2146	Chemical engineers	2125	Chemical engineers	0	0	0	0	0	0	0	0	0	0	0	0
2148	Cartographers and surveyors	2433	Quantity surveyors	0	0	0	0	0	0	0	0	0	0	0	0
2149	ARCHITECTS, ENGINEERS AND RELATED PROFESSIONALS NOT ELSEWHERE CLASSIFIED	2129	Engineering professionals n.e.c.	0	0	0	0	0	0	0	0	0	0	0	0
2211	Biologists, botanists, zoologists and related professionals	2112	Biological scientists and biochemists	0	0	0	0	0	0	0	0	0	0	0	0
2221	Medical doctors	2211	Medical practitioners	0	0	0	0	0	0	0	0	0	0	0	0
2222	Dentists	2215	Dental practitioners	2	1	0	0	0	0	0	0	0	0	2	0
2223	Veterinarians	2216	Veterinarians	1	1	0	0	1	0	0	0	0	0	0	0
2224	Pharmacists	2213	Pharmacists/pharmacologists	0	0	0	0	0	0	0	0	0	0	0	0
2229	Health professionals (except nursing) not elsewhere classified	2214	Ophthalmic opticians	0	0	0	0	0	0	0	0	0	0	0	0
2310	College, university and higher education teaching professionals	2311	Higher education teaching professionals	0	0	0	0	0	0	0	0	0	0	0	0
2320	Secondary education teaching professionals	2314	Secondary education teaching professionals	0	0	0	0	0	0	0	0	0	0	0	0
2330	PRIMARY AND PRE-PRIMARY EDUCATION TEACHING PROFESSIONALS	2315	Primary and nursery education teaching professionals	0	0	0	0	0	0	0	0	0	0	0	0
2340	Special education teaching professionals	2316	Special needs education teaching professionals	0	0	0	0	0	0	0	0	0	0	0	0
2352	School inspectors	2313	Education officers, school inspectors	0	0	0	0	0	0	0	0	0	0	0	0
2359	Other teaching professionals not elsewhere classified	2317	Registrars and senior administrators of educational establishments	0	0	0	0	0	0	0	0	0	0	0	0
2411	Accountants	2421	Chartered and certified accountants	0	0	0	0	0	0	0	0	0	0	0	0
2412	Personnel and careers professionals	3562	Personnel and industrial relations officers	0	0	0	0	0	0	0	0	0	0	0	0
2419	Business professionals not elsewhere classified	2423	Management consultants, actuaries, economists and statisticians	0	0	0	0	0	0	0	0	0	0	0	0
2420	LEGAL PROFESSIONALS	2411	Solicitors and lawyers, judges and coroners	0	0	0	0	0	0	0	0	0	0	0	0
2429	Legal professionals not elsewhere classified	2419	Legal professionals n.e.c.	0	0	0	0	0	0	0	0	0	0	0	0
2431	Archivists and curators	2452	Archivists and curators	0	0	0	0	0	0	0	0	0	0	0	0
2432	Librarians and related information professionals	2451	Librarians	0	0	0	0	0	0	0	0	0	0	0	0
2440	SOCIAL SCIENCE AND RELATED PROFESSIONALS	2322	Social science researchers	0	0	0	0	0	0	0	0	0	0	0	0
2445	Psychologists	2212	Psychologists	0	0	0	0	0	0	0	0	0	0	0	0
2446	Social work professionals	2442	Social workers	0	0	0	0	0	0	0	0	0	0	0	0
2451	Authors, journalists and other writers	3412	Authors, writers	0	0	0	0	0	0	0	0	0	0	0	0
2452	Sculptors, painters and related artists	3411	Artists	1	1	0	0	0	0	1	0	0	0	0	0
2455	Film, stage and related actors and directors	3416	Arts officers, producers and directors	0	0	0	0	0	0	0	0	0	0	0	0
2460	Religious professionals	2444	Clergy	0	0	0	0	0	0	0	0	0	0	0	0
2470	Public service administrative professionals	2441	Public service administrative professionals	0	0	0	0	0	0	0	0	0	0	0	0
3110	PHYSICAL AND ENGINEERING SCIENCE TECHNICIANS	3113	Engineering technicians	0	0	0	0	0	0	0	0	0	0	0	0
3111	Chemical and physical science technicians	3111	Laboratory technicians	1	1	0	0	0	0	1	0	0	0	0	0
3112	Civil engineering technicians	3114	Building and civil engineering technicians	0	0	0	0	0	0	0	0	0	0	0	0
3114	Electronics and telecommunications engineering technicians	3112	Electrical/electronics technicians	1	1	0	0	0	0	0	0	0	0	1	0
3118	Draughtspersons	3122	Draughtspersons	0	0	0	0	0	0	0	0	0	0	0	0
3119	Physical and engineering science technicians not elsewhere classified	3115	Quality assurance technicians	0	0	0	0	0	0	0	0	0	0	0	0
3120	COMPUTER ASSOCIATE PROFESSIONALS	3131	IT operations technicians	0	0	0	0	0	0	0	0	0	0	0	0
3131	Photographers and image and sound recording equipment operators	3434	Photographers and audio-visual equipment operators	1	1	0	0	0	0	1	0	1	0	0	0
3133	Medical equipment operators	3214	Medical radiographers	0	0	0	0	0	0	0	0	0	0	0	0
3142	Ships' deck officers and pilots	3513	Ship and hovercraft officers	0	0	0	0	0	0	0	0	0	0	0	0
3143	Aircraft pilots and related associate professionals	3512	Aircraft pilots and flight engineers	0	0	0	0	0	0	0	0	0	0	0	0
3144	Air traffic controllers	3511	Air traffic controllers	0	0	0	0	0	0	0	0	0	0	0	0
3151	Building and fire inspectors	3123	Building inspectors	0	0	0	0	0	0	0	0	0	0	0	0
3152	Safety, health and quality inspectors	3565	Inspectors of factories, utilities and trading standards	0	0	0	0	0	0	0	0	0	0	0	0
3210	LIFE SCIENCE TECHNICIANS AND RELATED ASSOCIATE PROFESSIONALS	3551	Conservation and environmental protection officers	1	1	0	0	1	0	0	0	0	0	0	0
3220	MODERN HEALTH ASSOCIATE PROFESSIONALS (except nursing)	3218	Medical and dental technicians	2	1	0	0	0	0	0	0	0	0	2	0
3221	Medical assistants	3213	Paramedics	1	1	1	0	0	0	0	0	0	0	0	0
3224	Optometrists and opticians	3216	Dispensing opticians	0	0	0	0	0	0	0	0	0	0	0	0
3226	Physiotherapists and related associate professionals	3215	Chiropodists	0	0	0	0	0	0	0	0	0	0	0	0
3227	Veterinary assistants	6131	Veterinary nurses and assistants	1	1	0	0	1	0	0	0	0	0	0	0
3228	Pharmaceutical assistants	3217	Pharmaceutical dispensers	0	0	0	0	0	0	0	0	0	0	0	0
3231	Nursing associate professionals	3211	Nurses	0	0	0	0	0	0	0	0	0	0	0	0
3232	Midwifery associate professionals	3212	Midwives	0	0	0	0	0	0	0	0	0	0	0	0
3340	OTHER TEACHING ASSOCIATE PROFESSIONALS	2319	Teaching professionals n.e.c.	0	0	0	0	0	0	0	0	0	0	0	0
3411	Securities and finance dealers and brokers	3532	Brokers	0	0	0	0	0	0	0	0	0	0	0	0
3412	Insurance representatives	3533	Insurance underwriters	0	0	0	0	0	0	0	0	0	0	0	0
3413	Estate agents	3544	Estate agents, auctioneers	0	0	0	0	0	0	0	0	0	0	0	0
3415	Technical and commercial sales representatives	3542	Sales representatives	0	0	0	0	0	0	0	0	0	0	0	0
3416	Buyers	3541	Buyers and purchasing officers	0	0	0	0	0	0	0	0	0	0	0	0
3417	Appraisers, valuers and auctioneers	3531	Estimators, valuers and assessors	0	0	0	0	0	0	0	0	0	0	0	0
3419	Finance and sales associate professionals not elsewhere classified	3433	Public relations officers	0	0	0	0	0	0	0	0	0	0	0	0
3422	Clearing and forwarding agents	3536	Importers, exporters	0	0	0	0	0	0	0	0	0	0	0	0
3432	Legal and related business associate professionals	3520	Legal associate professionals	0	0	0	0	0	0	0	0	0	0	0	0
3433	Bookkeepers	3537	Financial and accounting technicians	0	0	0	0	0	0	0	0	0	0	0	0
3442	Government tax and excise officials	3535	Taxation experts	0	0	0	0	0	0	0	0	0	0	0	0
3449	Customs, tax and related government associate professionals not elsewhere classified	3561	Public service associate professionals	0	0	0	0	0	0	0	0	0	0	0	0
3450	Police inspectors and detectives	1172	Police officers (inspectors and above)	0	0	0	0	0	0	0	0	0	0	0	0
3460	Social work associate professionals	3231	Youth and community workers	0	0	0	0	0	0	0	0	0	0	0	0
3470	ARTISTIC, ENTERTAINMENT AND SPORTS ASSOCIATE PROFESSIONALS	3413	Actors, entertainers	0	0	0	0	0	0	0	0	0	0	0	0
3471	Decorators and commercial designers	3421	Graphic designers	0	0	0	0	0	0	0	0	0	0	0	0
3472	Radio, television and other announcers	3432	Broadcasting associate professionals	0	0	0	0	0	0	0	0	0	0	0	0
3473	Street, night-club and related musicians, singers and dancers	3414	Dancers and choreographers	0	0	0	0	0	0	0	0	0	0	0	0
3475	Athletes, sportspersons and related associate professionals	3449	Sports and fitness occupations n.e.c.	0	0	0	0	0	0	0	0	0	0	0	0
4110	SECRETARIES AND KEYBOARD-OPERATING CLERKS	4217	Typists	0	0	0	0	0	0	0	0	0	0	0	0
4113	Data entry operators	4136	Database assistants/clerks	0	0	0	0	0	0	0	0	0	0	0	0
4115	Secretaries	4211	Medical secretaries	0	0	0	0	0	0	0	0	0	0	0	0
4120	NUMERICAL CLERKS	4121	Credit controllers	0	0	0	0	0	0	0	0	0	0	0	0
4131	Stock clerks	4133	Stock control clerks	0	0	0	0	0	0	0	0	0	0	0	0
4133	Transport clerks	4134	Transport and distribution clerks	0	0	0	0	0	0	0	0	0	0	0	0
4141	Library and filing clerks	4131	Filing and other records assistants/clerks	0	0	0	0	0	0	0	0	0	0	0	0
4190	Other office clerks	4150	General office assistants/clerks	0	0	0	0	0	0	0	0	0	0	0	0
4210	CASHIERS, TELLERS AND RELATED CLERKS	4123	Counter clerks	0	0	0	0	0	0	0	0	0	0	0	0
4220	CLIENT INFORMATION CLERKS	7212	Customer care occupations	0	0	0	0	0	0	0	0	0	0	0	0
4221	Travel agency and related clerks	6212	Travel agents	0	0	0	0	0	0	0	0	0	0	0	0
4222	Receptionists and information clerks	4216	Receptionists	0	0	0	0	0	0	0	0	0	0	0	0
4223	Telephone switchboard operators	4142	Communication operators	0	0	0	0	0	0	0	0	0	0	0	0
5110	TRAVEL ATTENDANTS AND RELATED WORKERS	6219	Leisure and travel service occupations n.e.c.	0	0	0	0	0	0	0	0	0	0	0	0
5111	Travel attendants and travel stewards	6214	Air travel assistants	0	0	0	0	0	0	0	0	0	0	0	0
5112	Transport conductors	6215	Rail travel assistants	0	0	0	0	0	0	0	0	0	0	0	0
5113	Travel guides	6213	Travel and tour guides	0	0	0	0	0	0	0	0	0	0	0	0
5121	Housekeepers and related workers	6231	Housekeepers and related occupations	0	0	0	0	0	0	0	0	0	0	0	0
5122	Cooks	5434	Chefs, cooks	0	0	0	0	0	0	0	0	0	0	0	0
5123	Waiters, waitresses and bartenders	9224	Waiters, waitresses	2	1	2	0	0	0	0	0	0	0	0	0
5131	Child-care workers	9244	School midday assistants	0	0	0	0	0	0	0	0	0	0	0	0
5132	Institution-based personal care workers	6115	Care assistants and home carers	0	0	0	0	0	0	0	0	0	0	0	0
5133	Home-based personal care workers	6115	Care assistants and home carers	0	0	0	0	0	0	0	0	0	0	0	0
5141	Hairdressers, barbers, beauticians and related workers	6221	Hairdressers, barbers	2	1	0	0	0	2	1	0	1	0	0	2
5143	Undertakers and embalmers	6291	Undertakers and mortuary assistants	0	0	0	0	0	0	0	0	0	0	0	0
5149	Other personal services workers not elsewhere classified	6211	Sports and leisure assistants	0	0	0	0	0	0	0	0	0	0	0	0
5161	Fire-fighters	3313	Fire service officers (leading fire officer and below)	2	1	2	2	0	1	0	0	0	1	1	0
5162	Police officers	3312	Police officers (sergeant and below)	1	1	0	0	0	0	0	0	0	0	1	0
5163	Prison guards	3314	Prison service officers (below principal officer)	0	0	0	0	0	0	0	0	0	0	0	0
5169	PROTECTIVE SERVICES WORKERS NOT ELSEWHERE CLASSIFIED	3319	Protective service associate professionals n.e.c.	0	0	0	0	0	0	0	0	0	0	0	0
5220	Shop salespersons and demonstrators	7111	Sales and retail assistants	0	0	0	0	0	0	0	0	0	0	0	0
6112	Tree and shrub crop growers	5112	Horticultural trades	2	1	0	0	2	1	1	0	1	0	1	0
6130	Market-oriented crop and animal producers	5111	Farmers	2	1	0	0	2	1	1	0	1	0	1	0
6150	FISHERY WORKERS, HUNTERS AND TRAPPERS	5119	Agricultural and fishing trades n.e.c.	1	1	0	0	1	0	0	0	0	0	0	0
7121	Builders, traditional materials	5319	Construction trades n.e.c.	88	88	88	88	88	88	88	88	88	88	88	88
7122	Bricklayers and stonemasons	5312	Bricklayers, masons	0	0	0	0	0	0	0	0	0	0	0	0
7124	Carpenters and joiners	5315	Carpenters and joiners	2	1	0	0	1	1	2	0	0	0	1	0
7129	Building frame and related trades workers not elsewhere classified	8141	Scaffolders, stagers, riggers	0	0	0	0	0	0	0	0	0	0	0	0
7131	Roofers	5313	Roofers, roof tilers and slaters	2	1	1	0	1	0	0	0	0	0	2	0
7132	Floor layers and tile setters	5322	Floorers and wall tilers	2	1	0	0	0	1	2	0	0	0	0	0
7133	Plasterers	5321	Plasterers	0	0	0	0	0	0	0	0	0	0	0	0
7135	Glaziers	5316	Glaziers, window fabricators and fitters	2	1	0	0	1	1	2	0	0	0	1	0
7136	Plumbers and pipe fitters	5216	Pipe fitters	2	1	0	0	0	0	0	0	0	0	2	0
7137	Building and related electricians	5241	Electricians, electrical fitters	1	1	0	0	0	0	0	0	0	0	1	0
7141	Painters and related workers	5323	Painters and decorators	2	1	0	0	0	0	2	0	0	0	0	0
7143	Building structure cleaners	6292	Pest control officers	2	1	0	0	2	1	1	0	1	0	0	0
7211	Metal moulders and coremakers	5212	Moulders, core makers, die casters	1	1	1	0	0	0	0	0	0	0	0	0
7212	Welders and flamecutters	5215	Welding trades	2	1	0	0	0	0	0	0	0	0	2	0
7213	SHEET-METAL WORKERS	5213	Sheet metal workers	1	1	0	0	0	0	1	0	0	0	1	0
7214	STRUCTURAL-METAL PREPARERS AND ERECTORS	5311	Steel erectors	0	0	0	0	0	0	0	0	0	0	0	0
7221	Blacksmiths, hammer-smiths and forging-press workers	5211	Smiths and forge workers	1	1	0	0	0	0	0	0	0	0	1	0
7222	Tool-makers and related workers	5222	Tool makers, tool fitters and markers-out	1	1	0	0	0	0	1	0	0	0	1	0
7223	Machine-tool setters and setter-operators	5221	Metal machining setters and setter-operators	1	1	0	0	0	0	0	0	0	0	1	0
7230	MACHINERY MECHANICS AND FITTERS	5223	Metal working production and maintenance fitters	1	1	0	0	0	0	1	0	0	0	1	0
7231	Motor vehicle mechanics and fitters	5231	Motor mechanics, auto engineers	1	1	1	0	0	0	1	0	0	0	1	0
7241	Electrical mechanics and fitters	5233	Auto electricians	1	1	0	0	0	0	0	0	0	0	1	0
7242	Electronics fitters	3112	Electrical/electronics technicians	1	1	0	0	0	0	0	0	0	0	1	0
7244	Telegraph and telephone installers and servicers	5242	Telecommunications engineers	0	0	0	0	0	0	0	0	0	0	0	0
7245	Electrical line installers, repairers and cable jointers	5243	Lines repairers and cable jointers	2	1	1	1	0	1	0	0	0	0	2	0
7311	Precision-instrument makers and repairers	5224	Precision instrument makers and repairers	1	1	0	0	0	0	0	0	0	0	1	0
7312	Musical instrument makers and tuners	5494	Musical instrument makers and tuners	1	1	0	0	0	0	0	0	0	0	1	0
7313	Jewelery and precious-metal workers	5495	Goldsmiths, silversmiths, precious stone workers	2	1	0	0	0	0	0	0	0	0	2	0
7320	POTTERS, GLASS-MAKERS AND RELATED TRADES WORKERS	5491	Glass and ceramics makers, decorators and finishers	2	1	0	0	0	0	1	0	0	0	2	0
7330	HANDICRAFT WORKERS IN WOOD,TEXTILE, LEATHER AND RELATED MATERIALS	5499	Hand craft occupations n.e.c.	88	88	88	88	88	88	88	88	88	88	88	88
7341	COMPOSITORS, TYPESETTERS AND RELATED WORKERS	5421	Originators, compositors and print preparers	0	0	0	0	0	0	0	0	0	0	0	0
7345	Bookbinders and related workers	5423	Bookbinders and print finishers	1	1	0	0	0	0	1	0	0	0	0	0
7346	Silk-screen, block and textile printers	5424	Screen printers	2	1	0	0	0	2	2	0	0	0	0	0
7411	Butchers, fishmongers and related food preparers	5431	Butchers, meat cutters	0	0	0	0	0	0	0	0	0	0	0	0
7412	Bakers, pastry-cooks and confectionery makers	5432	Bakers, flour confectioners	0	0	0	0	0	0	0	0	0	0	0	0
7422	CABINET-MAKERS AND RELATED WORKERS	5492	Furniture makers, other craft woodworkers	2	1	0	0	0	1	2	0	0	0	0	0
7430	TEXTILE, GARMENT AND RELATED TRADES WORKERS	5419	Textiles, garments and related trades n.e.c.	1	1	0	0	0	0	0	0	1	0	1	0
7432	Weavers, knitters and related workers	5411	Weavers and knitters	0	0	0	0	0	0	0	0	0	0	0	0
7433	Tailors, dressmakers and hatters	5414	Tailors and dressmakers	0	0	0	0	0	0	0	0	0	0	0	0
7437	Upholsterers and related workers	5412	Upholsterers	1	1	0	0	0	0	1	0	0	0	0	0
7442	Shoe-makers and related workers	5413	Leather and related trades	2	1	0	0	1	1	2	0	1	0	1	0
8100	STATIONARY-PLANT AND RELATED OPERATORS	8119	Process operatives n.e.c.	88	88	88	88	88	88	88	88	88	88	88	88
8111	Mining-plant operators	8122	Coal mine operatives	0	0	0	0	0	0	0	0	0	0	0	0
8112	Mineral-ore- and stone-processing-plant operators	8123	Quarry workers and related operatives	0	0	0	0	0	0	0	0	0	0	0	0
8120	METAL-PROCESSING-PLANT OPERATORS	8117	Metal making and treating process operatives	2	1	1	0	0	0	1	0	0	0	2	0
8130	GLASS, CERAMICS AND RELATED PLANT OPERATORS	8112	Glass and ceramics process operatives	2	1	0	0	0	0	1	0	0	0	2	0
8140	WOOD-PROCESSING- AND PAPERMAKING-PLANT OPERATORS	8121	Paper and wood machine operatives	1	1	0	1	0	0	0	0	1	0	0	0
8150	CHEMICAL-PROCESSING-PLANT OPERATORS	8114	Chemical and related process operatives	88	88	88	88	88	88	88	88	88	88	88	88
8160	POWER-PRODUCTION AND RELATED PLANT OPERATORS	8124	Energy plant operatives	0	0	0	0	0	0	0	0	0	0	0	0
8163	Incinerator, water-treatment and related plant operators	8126	Water and sewerage plant operatives	0	0	0	0	0	0	0	0	0	0	0	0
8211	Machine-tool operators	8125	Metal working machine operatives	1	1	0	0	0	0	1	0	0	0	1	0
8223	Metal finishing-, plating- and coating-machine operators	8118	Electroplaters	2	1	0	0	0	0	1	0	0	0	2	0
8231	Rubber-products machine operators	8115	Rubber process operatives	2	1	1	0	0	2	2	0	0	1	0	0
8232	Plastic-products machine operators	8116	Plastics process operatives	2	1	0	0	0	2	1	1	1	1	1	1
8260	TEXTILE-, FUR- AND LEATHER-PRODUCTS MACHINE OPERATORS	8113	Textile process operatives	1	1	0	0	0	0	0	0	1	1	1	0
8263	Sewing-machine operators	8137	Sewing machinists	0	0	0	0	0	0	0	0	0	0	0	0
8269	Textile-, fur- and leather-products machine operators not elsewhere classified	8136	Clothing cutters	0	0	0	0	0	0	0	0	0	0	0	0
8270	FOOD AND RELATED PRODUCTS MACHINE OPERATORS	8111	Food, drink and tobacco process operatives	0	0	0	0	0	0	0	0	0	0	0	0
8281	Mechanical-machinery assemblers	8132	Assemblers (vehicles and metal goods)	1	1	0	0	0	0	1	0	0	0	0	0
8282	Electrical-equipment assemblers	8131	Assemblers (electrical products)	1	1	0	0	0	0	0	0	0	0	1	0
8290	OTHER MACHINE OPERATORS AND ASSEMBLERS	8129	Plant and machine operatives n.e.c.	88	88	88	88	88	88	88	88	88	88	88	88
8311	Locomotive-engine drivers	3514	Train drivers	0	0	0	0	0	0	0	0	0	0	0	0
8312	Railway brakers, signallers and shunters	8216	Rail transport operatives	0	0	0	0	0	0	0	0	0	0	0	0
8322	Car, taxi and van drivers	8214	Taxi, cab drivers and chauffeurs	1	1	1	0	0	0	0	0	0	0	0	0
8323	Bus and tram drivers	8213	Bus and coach drivers	1	1	1	0	0	0	0	0	0	0	0	0
8324	Heavy truck and lorry drivers	8211	Heavy goods vehicle drivers	1	1	1	0	0	0	0	0	0	0	0	0
8330	AGRICULTURAL AND OTHER MOBILE-PLANT OPERATORS	8229	Mobile machine drivers and operatives n.e.c.	1	1	1	0	0	0	0	0	0	0	0	0
8331	Motorised farm and forestry plant operators	8223	Agricultural machinery drivers	2	1	1	0	2	1	1	0	1	0	1	0
8333	Crane, hoist and related plant operators	8221	Crane drivers	0	0	0	0	0	0	0	0	0	0	0	0
8334	Lifting-truck operators	8222	Fork-lift truck drivers	1	1	1	0	0	0	0	0	0	0	0	0
8340	Ships' deck crews and related workers	8217	Seafarers (merchant navy); barge, lighter and boat operatives	0	0	0	0	0	0	0	0	0	0	0	0
9113	DOOR-TO-DOOR AND TELEPHONE SALESPERSONS	7113	Telephone salespersons	0	0	0	0	0	0	0	0	0	0	0	0
9130	DOMESTIC AND RELATED HELPERS, CLEANERS AND LAUNDERERS	9233	Cleaners, domestics	1	1	0	0	0	0	1	0	1	0	0	0
9132	HELPERS AND CLEANERS IN OFFICES, HOTELS AND OTHER ESTABLISHMENTS	9233	Cleaners, domestics	1	1	0	0	0	0	1	0	1	0	0	0
9133	Hand-launderers and pressers	9234	Launderers, dry cleaners, pressers	2	1	0	0	0	0	2	0	1	0	0	0
9141	Building caretakers	6232	Caretakers	0	0	0	0	0	0	0	0	0	0	0	0
9142	Vehicle, window and related cleaners	9231	Window cleaners	0	0	0	0	0	0	0	0	0	0	0	0
9150	MESSENGERS, PORTERS, DOORKEEPERS AND RELATED WORKERS	9222	Hotel porters	0	0	0	0	0	0	0	0	0	0	0	0
9151	MESSENGERS, PACKAGE AND LUGGAGE PORTERS AND DELIVERERS	9211	Postal workers, mail sorters, messengers, couriers	1	1	1	0	0	0	0	0	0	0	0	0
9152	DOORKEEPERS, WATCHPERSONS AND RELATED WORKERS	9249	Elementary security occupations n.e.c.	0	0	0	0	0	0	0	0	0	0	0	0
9153	Vending-machine money collectors, meter readers and related workers	7122	Debt, rent and other cash collectors	0	0	0	0	0	0	0	0	0	0	0	0
9161	Garbage collectors	9235	Refuse and salvage occupations	1	1	1	1	0	0	0	0	0	0	0	0
9162	SWEEPERS AND RELATED LABOURERS	9232	Road sweepers	1	1	1	0	0	0	0	0	0	0	0	0
9210	AGRICULTURAL, FISHERY AND RELATED LABOURERS	9119	Fishing and agriculture related occupations n.e.c.	1	1	0	0	1	0	0	0	0	0	0	0
9211	Farm-hands and labourers	9111	Farm workers	2	1	0	0	2	1	1	0	1	0	1	0
9212	Forestry labourers	9112	Forestry workers	0	0	0	0	0	0	0	0	0	0	0	0
9312	CONSTRUCTION AND MAINTENANCE LABOURERS: ROADS, DAMS AND SIMILAR CONSTRUCTIONS	8142	Road construction operatives	2	1	2	0	0	0	0	0	0	0	0	0
9313	Building construction labourers	8149	Construction operatives n.e.c.	88	88	88	88	88	88	88	88	88	88	88	88
9320	Assembling labourers	8139	Assemblers and routine operatives n.e.c.	88	88	88	88	88	88	88	88	88	88	88	88
9321	Assembling labourers	8139	Assemblers and routine operatives n.e.c.	88	88	88	88	88	88	88	88	88	88	88	88
9330	Hand or pedal vehicle drivers	8219	Transport operatives n.e.c.	1	1	1	0	0	0	0	0	0	0	0	0
9331	Hand or pedal vehicle drivers	8219	Transport operatives n.e.c.	1	1	1	0	0	0	0	0	0	0	0	0
Abbreviations: EDC, endocrine-disrupting chemical; ISCO88, International Standard Classification of Occupations 88; n.e.c., not elsewhere classified; SOC2000, Standard Occupational Classification 2000.
aBrouwers MM, Van Tongeren M, Hirst AA, Bretveld RW, Roeleveld N. 2009. Occupational exposure to potential endocrine disruptors: further development of a job exposure matrix. Occup. Environ. Med. 66: 607–614.
bCAMSIS. 2005. UK 2000 SOC to ISCO-88(COM) Social Interaction and Stratification Scale. Available: http://www.camsis.stir.ac.uk/occunits/uksoc2000toisco88v3.sps.
cScore key: 0 Exposure is unlikely to occur; 1 Exposure is possible for some workers but probability is low; 2 Exposure is likely to occur; 88 Job title provides too little information to classify exposure.
