# Supplementary material for: Occupational Exposure to Endocrine-Disrupting Chemicals and Birth Weight and Length of Gestation: A European Meta-Analysis
Source: Environ Health Perspect. 2016 May 6;124(11):1785–93. doi: 10.1289/EHP208 (PMC5089886; doi:10.1289/EHP208)
Supplement: (43 KB) ZIP [file EHP208.s002.acco.zip › Excel File Table S2.xlsx]

## Sheet: Table S2
Excel File Table S2: Experts' assignment of proxy codes for use with the Brouwers 2009 JEMa
Original ISCO88 code	Original ISCO88 title	Proxy ISCO88 code	Proxy ISCO88 title	JEM estimated Exposure to any EDC group (scoreb)
1120	Senior government officials	1110	Legislators	0
1141	Senior officials of political-party organisations	1140	SENIOR OFFICIALS OF SPECIAL-INTEREST ORGANISATIONS	0
1142	Senior officials of employers', workers' and other economic-interest organisations	1140	SENIOR OFFICIALS OF SPECIAL-INTEREST ORGANISATIONS	0
1143	Senior officials of humanitarian and other special-interest organisations	1140	SENIOR OFFICIALS OF SPECIAL-INTEREST ORGANISATIONS	0
1221	Production and operations department managers in agriculture, hunting, forestry and fishing	1229	Production and operations department managers not elsewhere classified	0
1222	Production and operations department managers in manufacturing	1229	Production and operations department managers not elsewhere classified	0
1225	Production and operations department managers in restaurants and hotels	1229	Production and operations department managers not elsewhere classified	0
1228	Production and operations department managers in personal care, cleaning and related services	1229	Production and operations department managers not elsewhere classified	0
1312	General managers in manufacturing	1314	General managers in wholesale and retail trade	0
1313	General managers in construction	1314	General managers in wholesale and retail trade	0
2111	Physicists and astronomers	2110	PHYSICISTS, CHEMISTS AND RELATED PROFESSIONALS	0
2112	Meteorologists	2110	PHYSICISTS, CHEMISTS AND RELATED PROFESSIONALS	0
2114	Geologists and geophysicists	2110	PHYSICISTS, CHEMISTS AND RELATED PROFESSIONALS	0
2120	MATHEMATICIANS, STATISTICIANS AND RELATED PROFESSIONALS	2110	PHYSICISTS, CHEMISTS AND RELATED PROFESSIONALS	0
2121	Mathematicians and related professionals	2110	PHYSICISTS, CHEMISTS AND RELATED PROFESSIONALS	0
2122	Statisticians	2110	PHYSICISTS, CHEMISTS AND RELATED PROFESSIONALS	0
2131	Computer systems designers and analysts	2130	COMPUTING PROFESSIONALS	0
2132	Computer programmers	2130	COMPUTING PROFESSIONALS	0
2139	Computing professionals not elsewhere classified	2130	COMPUTING PROFESSIONALS	0
2147	Mining engineers, metallurgists and related professionals	2142	Civil engineers	0
2213	Agronomists and related professionals	2211	Biologists, botanists, zoologists and related professionals	0
2230	Nursing and midwifery professionals	3231	Nursing associate professionals	0
2331	Primary education teaching professionals	2330	PRIMARY AND PRE-PRIMARY EDUCATION TEACHING PROFESSIONALS	0
2332	Pre-primary education teaching professionals	2330	PRIMARY AND PRE-PRIMARY EDUCATION TEACHING PROFESSIONALS	0
2351	Education methods specialists	2359	Other teaching professionals not elsewhere classified	0
2421	Lawyers	2420	LEGAL PROFESSIONALS	0
2422	Judges	2420	LEGAL PROFESSIONALS	0
2430	ARCHIVISTS, LIBRARIANS AND RELATED INFORMATION PROFESSIONALS	4141	Library and filing clerks	0
2441	Economists	2440	SOCIAL SCIENCE AND RELATED PROFESSIONALS	0
2442	Sociologists, anthropologists and related professionals	2440	SOCIAL SCIENCE AND RELATED PROFESSIONALS	0
2443	Philosophers, historians and political scientists	2440	SOCIAL SCIENCE AND RELATED PROFESSIONALS	0
2444	Philologists, translators and interpreters	2440	SOCIAL SCIENCE AND RELATED PROFESSIONALS	0
2453	Composers, musicians and singers	2451	Authors, journalists and other writers	0
2454	Choreographers and dancers	2451	Authors, journalists and other writers	0
3100	PHYSICAL AND ENGINEERING SCIENCE ASSOCIATE PROFESSIONALS	2143	Electrical engineers	0
3113	Electrical engineering technicians	2143	Electrical engineers	0
3115	Mechanical engineering technicians	8281	Mechanical-machinery assemblers	1
3116	Chemical engineering technicians	3111	Chemical and physical science technicians	1
3117	Mining and metallurgical technicians	8111	Mining-plant operators	0
3121	Computer assistants	3120	COMPUTER ASSOCIATE PROFESSIONALS	0
3122	Computer equipment operators	3120	COMPUTER ASSOCIATE PROFESSIONALS	0
3123	Industrial robot controllers	3120	COMPUTER ASSOCIATE PROFESSIONALS	0
3132	Broadcasting and telecommunications equipment operators	7244	Telegraph and telephone installers and servicers	0
3139	Optical and electronic equipment operators not elsewhere classified	3114	Electronics and telecommunications engineering technicians	1
3141	Ships' engineers	3142	Ships' deck officers and pilots	0
3145	Air traffic safety technicians	3143	Aircraft pilots and related associate professionals	0
3150	SAFETY AND QUALITY INSPECTORS	3152	Safety, health and quality inspectors	0
3211	Life science technicians	3210	LIFE SCIENCE TECHNICIANS AND RELATED ASSOCIATE PROFESSIONALS	1
3212	Agronomy and forestry technicians	3210	LIFE SCIENCE TECHNICIANS AND RELATED ASSOCIATE PROFESSIONALS	1
3213	Farming and forestry advisers	3210	LIFE SCIENCE TECHNICIANS AND RELATED ASSOCIATE PROFESSIONALS	1
3222	Sanitarians	3220	MODERN HEALTH ASSOCIATE PROFESSIONALS (except nursing)	2
3223	Dieticians and nutritionists	3220	MODERN HEALTH ASSOCIATE PROFESSIONALS (except nursing)	2
3225	Dental assistants	2222	Dentists	2
3229	Modern health associate professionals (except nursing) not elsewhere classified	3220	MODERN HEALTH ASSOCIATE PROFESSIONALS (except nursing)	2
3230	NURSING AND MIDWIFERY ASSOCIATE PROFESSIONALS	3231	Nursing associate professionals	0
3240	TRADITIONAL MEDICINE PRACTITIONERS AND FAITH HEALERS	2229	Health professionals (except nursing) not elsewhere classified	0
3241	Traditional medicine practitioners	2229	Health professionals (except nursing) not elsewhere classified	0
3310	PRIMARY EDUCATION TEACHING ASSOCIATE PROFESSIONALS	2330	PRIMARY AND PRE-PRIMARY EDUCATION TEACHING PROFESSIONALS	0
3320	Pre-primary education teaching associate professionals	2330	PRIMARY AND PRE-PRIMARY EDUCATION TEACHING PROFESSIONALS	0
3330	Special education teaching associate professionals	2330	PRIMARY AND PRE-PRIMARY EDUCATION TEACHING PROFESSIONALS	0
3340	Other teaching associate professionals	2330	PRIMARY AND PRE-PRIMARY EDUCATION TEACHING PROFESSIONALS	0
3414	Travel consultants and organisers	4221	Travel agency and related clerks	0
3421	Trade brokers	3422	Clearing and forwarding agents	0
3423	Employment agents and labour contractors	3422	Clearing and forwarding agents	0
3429	Business services agents and trade brokers not elsewhere classified	3422	Clearing and forwarding agents	0
3431	Administrative secretaries and related associate professionals	4110	SECRETARIES AND KEYBOARD-OPERATING CLERKS	0
3434	Statistical, mathematical and related associate professionals	4110	SECRETARIES AND KEYBOARD-OPERATING CLERKS	0
3439	Administrative associate professionals not elsewhere classified	3433	Bookkeepers	0
3441	Customs and border inspectors	3449	Customs, tax and related government associate professionals not elsewhere classified	0
3443	Government social benefits officials	3449	Customs, tax and related government associate professionals not elsewhere classified	0
3444	Government licensing officials	3449	Customs, tax and related government associate professionals not elsewhere classified	0
3474	Clowns, magicians, acrobats and related associate professionals	3470	ARTISTIC, ENTERTAINMENT AND SPORTS ASSOCIATE PROFESSIONALS	0
3480	RELIGIOUS ASSOCIATE PROFESSIONALS	2460	Religious professionals	0
4111	Stenographers and typists	4110	SECRETARIES AND KEYBOARD-OPERATING CLERKS	0
4112	Word-processor and related operators	4110	SECRETARIES AND KEYBOARD-OPERATING CLERKS	0
4114	Calculating-machine operators	4113	Data entry operators	0
4121	Accounting and bookkeeping clerks	4120	NUMERICAL CLERKS	0
4122	Statistical and finance clerks	4120	NUMERICAL CLERKS	0
4132	Production clerks	4131	Stock clerks	0
4142	Mail carriers and sorting clerks	4141	Library and filing clerks	0
4143	Coding, proof-reading and related clerks	4141	Library and filing clerks	0
4144	Scribes and related workers	4141	Library and filing clerks	0
4211	Cashiers and ticket clerks	4210	CASHIERS, TELLERS AND RELATED CLERKS	0
4212	Tellers and other counter clerks	4210	CASHIERS, TELLERS AND RELATED CLERKS	0
4213	Bookmakers and croupiers	4210	CASHIERS, TELLERS AND RELATED CLERKS	0
4215	Debt-collectors and related workers	4210	CASHIERS, TELLERS AND RELATED CLERKS	0
5120	HOUSEKEEPING AND RESTAURANT SERVICES WORKERS	5121	Housekeepers and related workers	0
5139	Personal care and related workers not elsewhere classified	5133	Home-based personal care workers	0
5142	Companions and valets	5149	Other personal services workers not elsewhere classified	0
5152	Fortune-tellers, palmists and related workers	3470	ARTISTIC, ENTERTAINMENT AND SPORTS ASSOCIATE PROFESSIONALS	0
5200	MODELS, SALESPERSONS AND DEMONSTRATORS	5220	Shop salespersons and demonstrators	0
5210	Fashion and other models	5220	Shop salespersons and demonstrators	0
5230	Stall and market salespersons	5220	Shop salespersons and demonstrators	0
6111	Field crop and vegetable growers	6112	Tree and shrub crop growers	2
6113	Gardeners, horticultural and nursery growers	6112	Tree and shrub crop growers	2
6114	Mixed-crop growers	6112	Tree and shrub crop growers	2
6121	Dairy and livestock producers	6130	Market-oriented crop and animal producers	2
6122	Poultry producers	6130	Market-oriented crop and animal producers	2
6123	Apiarists and sericulturists	6130	Market-oriented crop and animal producers	2
6124	Mixed-animal producers	6130	Market-oriented crop and animal producers	2
6129	Market-oriented animal producers and related workers not elsewhere classified	6130	Market-oriented crop and animal producers	2
6141	Forestry workers and loggers	9212	Forestry labourers	0
6151	Aquatic-life cultivation workers	6150	FISHERY WORKERS, HUNTERS AND TRAPPERS	1
6153	Deep-sea fishery workers	6150	FISHERY WORKERS, HUNTERS AND TRAPPERS	1
6154	Hunters and trappers	6150	FISHERY WORKERS, HUNTERS AND TRAPPERS	1
7111	Miners and quarry workers	8112	Mineral-ore- and stone-processing-plant operators	0
7113	Stone splitters, cutters and carvers	8112	Mineral-ore- and stone-processing-plant operators	0
7123	Concrete placers, concrete finishers and related workers	7122	Bricklayers and stonemasons	0
7132	Insulation workers	7121	Builders, traditional materials	1
7142	Varnishers and related painters	7141	Painters and related workers	2
7215	Riggers and cable splicers	7245	Electrical line installers, repairers and cable jointers	2
7216	Underwater workers	7230	MACHINERY MECHANICS AND FITTERS	1
7220	BLACKSMITHS, TOOL-MAKERS AND RELATED TRADES WORKERS	8120	METAL-PROCESSING-PLANT OPERATORS	2
7224	Metal wheel-grinders, polishers and tool sharpeners	7223	Machine-tool setters and setter-operators	1
7232	Aircraft engine mechanics and fitters	7230	MACHINERY MECHANICS AND FITTERS	1
7233	Agricultural- or industrial-machinery mechanics and fitters	7230	MACHINERY MECHANICS AND FITTERS	1
7243	Electronics mechanics and servicers	3114	Electronics and telecommunications engineering technicians	1
7310	PRECISION WORKERS IN METAL AND RELATED MATERIALS	8120	METAL-PROCESSING-PLANT OPERATORS	2
7321	Abrasive wheel formers, potters and related workers	7320	POTTERS, GLASS-MAKERS AND RELATED TRADES WORKERS	2
7322	Glass makers, cutters, grinders and finishers	7320	POTTERS, GLASS-MAKERS AND RELATED TRADES WORKERS	2
7324	Glass, ceramics and related decorative painters	7320	POTTERS, GLASS-MAKERS AND RELATED TRADES WORKERS	2
7343	Printing engravers and etchers	7346	Silk-screen, block and textile printers	2
7413	Dairy-products makers	8270	FOOD AND RELATED PRODUCTS MACHINE OPERATORS	0
7414	Fruit, vegetable and related preservers	8270	FOOD AND RELATED PRODUCTS MACHINE OPERATORS	0
7415	Food and beverage tasters and graders	7412	Bakers, pastry-cooks and confectionery makers	0
7416	Tobacco preparers and tobacco products makers	8270	FOOD AND RELATED PRODUCTS MACHINE OPERATORS	0
7420	WOOD TREATERS, CABINET-MAKERS AND RELATED TRADES WORKERS	7330	HANDICRAFT WORKERS IN WOOD,TEXTILE, LEATHER AND RELATED MATERIALS	88
7421	Wood treaters	7330	HANDICRAFT WORKERS IN WOOD,TEXTILE, LEATHER AND RELATED MATERIALS	88
7423	Woodworking machine setters and setter-operators	7330	HANDICRAFT WORKERS IN WOOD,TEXTILE, LEATHER AND RELATED MATERIALS	88
7424	Basketry weavers, brush makers and related workers	7432	Weavers, knitters and related workers	0
7431	Fibre preparers	7432	Weavers, knitters and related workers	0
7434	Furriers and related workers	7330	HANDICRAFT WORKERS IN WOOD,TEXTILE, LEATHER AND RELATED MATERIALS	88
7435	Textile, leather and related pattern-makers and cutters	7430	TEXTILE, GARMENT AND RELATED TRADES WORKERS	1
7436	Sewers, embroiderers and related workers	7433	Tailors, dressmakers and hatters	0
7440	PELT, LEATHER AND SHOEMAKING TRADES WORKERS	7330	HANDICRAFT WORKERS IN WOOD,TEXTILE, LEATHER AND RELATED MATERIALS	88
7441	Pelt dressers, tanners and fellmongers	7330	HANDICRAFT WORKERS IN WOOD,TEXTILE, LEATHER AND RELATED MATERIALS	88
8121	Ore and metal furnace operators	8120	METAL-PROCESSING-PLANT OPERATORS	2
8122	Metal melters, casters and rolling-mill operators	8120	METAL-PROCESSING-PLANT OPERATORS	2
8123	Metal-heat-treating-plant operators	8120	METAL-PROCESSING-PLANT OPERATORS	2
8131	Glass and ceramics kiln and related machine operators	8130	GLASS, CERAMICS AND RELATED PLANT OPERATORS	2
8139	Glass, ceramics and related plant operators not elsewhere classified	8130	GLASS, CERAMICS AND RELATED PLANT OPERATORS	2
8141	Wood-processing-plant operators	8140	WOOD-PROCESSING- AND PAPERMAKING-PLANT OPERATORS	1
8142	Paper-pulp plant operators	8140	WOOD-PROCESSING- AND PAPERMAKING-PLANT OPERATORS	1
8143	Papermaking-plant operators	8140	WOOD-PROCESSING- AND PAPERMAKING-PLANT OPERATORS	1
8151	Crushing-, grinding- and chemical-mixing-machinery operators	8150	CHEMICAL-PROCESSING-PLANT OPERATORS	88
8155	Crushing-, grinding- and chemical-mixing-machinery operators	8160	POWER-PRODUCTION AND RELATED PLANT OPERATORS	0
8159	Chemical-processing-plant operators not elsewhere classified	8150	CHEMICAL-PROCESSING-PLANT OPERATORS	88
8161	Power-production plant operators	8160	POWER-PRODUCTION AND RELATED PLANT OPERATORS	0
8162	Steam-engine and boiler operators	8160	POWER-PRODUCTION AND RELATED PLANT OPERATORS	0
8171	Automated-assembly-line operators	8211	Machine-tool operators	1
8172	Industrial-robot operators	8211	Machine-tool operators	1
8212	Cement and other mineral products machine operators	8112	Mineral-ore- and stone-processing-plant operators	0
8220	CHEMICAL-PRODUCTS MACHINE OPERATORS	8150	CHEMICAL-PROCESSING-PLANT OPERATORS	88
8224	Photographic-products machine operators	8150	CHEMICAL-PROCESSING-PLANT OPERATORS	88
8229	Chemical-products machine operators not elsewhere classified	8150	CHEMICAL-PROCESSING-PLANT OPERATORS	88
8240	Wood-products machine operators	8140	WOOD-PROCESSING- AND PAPERMAKING-PLANT OPERATORS	1
8251	Printing-machine operators	7346	Silk-screen, block and textile printers	2
8252	Bookbinding-machine operators	7345	Bookbinders and related workers	1
8253	Paper-products machine operators	8140	WOOD-PROCESSING- AND PAPERMAKING-PLANT OPERATORS	1
8261	Fibre-preparing-, spinning- and winding-machine operators	8263	Sewing-machine operators	0
8262	Weaving- and knitting-machine operators	8263	Sewing-machine operators	0
8264	Bleaching-, dyeing- and cleaning-machine operators	7430	TEXTILE, GARMENT AND RELATED TRADES WORKERS	1
8265	Fur and leather-preparing-machine operators	8269	Textile-, fur- and leather-products machine operators not elsewhere classified	0
8266	Shoemaking- and related machine operators	8269	Textile-, fur- and leather-products machine operators not elsewhere classified	0
8271	Shoemaking- and related machine operators	8270	FOOD AND RELATED PRODUCTS MACHINE OPERATORS	0
8272	Dairy-products machine operators	8270	FOOD AND RELATED PRODUCTS MACHINE OPERATORS	0
8273	Grain- and spice-milling-machine operators	8270	FOOD AND RELATED PRODUCTS MACHINE OPERATORS	0
8274	Baked-goods, cereal and chocolate-products machine operators	8270	FOOD AND RELATED PRODUCTS MACHINE OPERATORS	0
8275	Fruit-, vegetable- and nut-processing-machine operators	8270	FOOD AND RELATED PRODUCTS MACHINE OPERATORS	0
8278	Brewers, wine and other beverage machine operators	8270	FOOD AND RELATED PRODUCTS MACHINE OPERATORS	0
8279	Tobacco production machine operators	8270	FOOD AND RELATED PRODUCTS MACHINE OPERATORS	0
8283	Electronic-equipment assemblers	3114	Electronics and telecommunications engineering technicians	1
8284	Metal-, rubber- and plastic-products assemblers	8281	Mechanical-machinery assemblers	1
8285	Wood and related products assemblers	8140	WOOD-PROCESSING- AND PAPERMAKING-PLANT OPERATORS	1
8286	Paperboard, textile and related products assemblers	8140	WOOD-PROCESSING- AND PAPERMAKING-PLANT OPERATORS	1
8321	Motor-cycle drivers	8322	Car, taxi and van drivers	1
8332	Earth-moving- and related plant operators	8331	Motorised farm and forestry plant operators	2
9111	Street food vendors	5122	Cooks	0
9112	Street vendors, non-food products	5220	Shop salespersons and demonstrators	0
9131	Domestic helpers and cleaners	9130	DOMESTIC AND RELATED HELPERS, CLEANERS AND LAUNDERERS	1
9213	Fishery, hunting and trapping labourers	9210	AGRICULTURAL, FISHERY AND RELATED LABOURERS	1
Abbreviations: EDC, endocrine-disrupting chemical; ISCO88, International Standard Classification of Occupations 88; n.e.c., not elsewhere classified; SOC2000, Standard Occupational Classification 2000.
aBrouwers MM, Van Tongeren M, Hirst AA, Bretveld RW, Roeleveld N. 2009. Occupational exposure to potential endocrine disruptors: further development of a job exposure matrix. Occup. Environ. Med. 66: 607–614.
bScore key: 0 Exposure is unlikely to occur; 1 Exposure is possible for some workers but probability is low; 2 Exposure is likely to occur; 88 Job title provides too little information to classify exposure.
